# Supplementary material for: In Vivo Application of Carboranes for Boron Neutron Capture Therapy (BNCT): Structure, Formulation and Analytical Methods for Detection
Source: Cancers (Basel). 2023 Oct 11;15(20):4944. doi: 10.3390/cancers15204944 (PMC10605826; doi:10.3390/cancers15204944)
Supplement: Supplementary file 1 [file cancers-15-04944-s001.zip]

Archive with 1 entries (1 files):
- cancers-2561814-supplementary.pdf
